# Supplementary material for: Why Do These Yeasts Smell So Good? Volatile Organic Compounds (VOCs) Produced by Malassezia Species in the Exponential and Stationary Growth Phases
Source: Molecules. 2023 Mar 14;28(6):2620. doi: 10.3390/molecules28062620 (PMC10056951; doi:10.3390/molecules28062620)
Supplement: Supplementary file 1 [file molecules-28-02620-s001.zip]

Archive with 1 entries (1 files):
- molecules-2226164-supplementary.pdf
